# Supplementary material for: Immunogenetic variation shapes the gut microbiome in a natural vertebrate population
Source: Microbiome. 2022 Mar 8;10:41. doi: 10.1186/s40168-022-01233-y (PMC8903650; doi:10.1186/s40168-022-01233-y)
Supplement: Supplementary file 3 — Additional file 2. The identity of 19 amplicon sequencing variants (ASVs) identified in the negative extraction controls. A taxonomic breakdown and the number of reads associated with each ASV is provided. ASVs were either filtered from the dataset before further analysis or retained. In the second tab is a detailed breakdown of number of reads with each ASV present in each sample, along with whether it is a negative control or faecal sample, and whether it was sequenced in the 1st, 2nd, or 3rd sequencing run. [file 40168_2022_1233_MOESM3_ESM.xlsx]

## Sheet: Additional file 2
Additional File 2. The identity of 19 amplicon sequencing variants (ASVs) identified in the negative extraction controls. A taxonomic breakdown and the number of reads associated with each ASV is provided. ASVs were either filtered from the dataset before further analysis or retained. In the second tab is a detailed breakdown of number of reads with each ASV present in each sample, along with whe…
ASVID	Phylum	Class	order	Family	Genus	Total reads	Reads in negative controls	Reads in faecal samples	Average reads in faecal samples	% of reads found in negative controls	Retained in sequencing dataset
4eac6b290a2acc5c94a3723fe63fc5b1	Chloroflexi	Anaerolineae	SBR1031	A4b	metagenome	7849	7639	210	0.55	97.32	Yes
e5108102eae892e4f5e18dbecb1f7431	Proteobacteria	Gammaproteobacteria	Pseudomonadales	Moraxellaceae	Enhydrobacter	959	510	449	1.17	53.18	Yes
ce6b7d873055eaa136b8f68a1e3d8721	Proteobacteria	Gammaproteobacteria	Betaproteobacteriales	Burkholderiaceae	Limnobacter	11377	5791	5586	14.51	50.9	No
7895db939ca2fb8ac438bfe8b1f597b5	Proteobacteria	Gammaproteobacteria	Betaproteobacteriales	Burkholderiaceae	Delftia	76830	6087	70743	183.75	7.92	No
406f7cb730dd4401e71289e6dd477fda	Proteobacteria	Gammaproteobacteria	Pseudomonadales	Pseudomonadaceae	Pseudomonas	181706	4578	177128	460.07	2.52	Yes
0a69c244b545c2696be95ff26cdd376f	Proteobacteria	Gammaproteobacteria	Xanthomonadales	Xanthomonadaceae	Vulcaniibacterium	1104	23	1081	2.81	2.08	Yes
fda567520c8644f9a21aa85af5bb4fc1	Firmicutes	Bacilli	Bacillales	Paenibacillaceae	Brevibacillus	150	3	147	0.38	2	Yes
100d6eb663fef3c3d3ad32dcbdbd607c	Firmicutes	Bacilli	Bacillales	Bacillaceae	Anaerobacillus	17183	155	17028	44.23	0.9	Yes
4c15cbb5e6cfa8f6349bd93a5e7cc186	Proteobacteria	Alphaproteobacteria	Caulobacterales	Caulobacteraceae	Brevundimonas	11459	62	11397	29.6	0.54	Yes
c25a931cc0688a526e5bca9be047e059	Cyanobacteria	Oxyphotobacteria	Nostocales	uncultured bacterium	uncultured bacterium	2725	9	2716	7.05	0.33	Yes
1f3915079a598cf8a647e6132eed4e61	Proteobacteria	Alphaproteobacteria	Rhizobiales	Rhizobiaceae	Ochrobactrum	54146	169	53977	140.2	0.31	Yes
fa0bb442a2066fd07eeaad37b0b1593f	Proteobacteria	Gammaproteobacteria	Pseudomonadales	Moraxellaceae	Psychrobacter	69133	194	68939	179.06	0.28	Yes
e58ec333abbf037e6b8952bd8093c865	Actinobacteria	Actinobacteria	Propionibacteriales	Propionibacteriaceae	Cutibacterium	8653	14	8639	22.44	0.16	Yes
b77e4261728c1dce94565d3195141d7e	Firmicutes	Bacilli	Bacillales	Staphylococcaceae	Staphylococcus	323845	221	323624	840.58	0.07	Yes
e18cdc65f3718e15f3a24fd15b9f51e4	Firmicutes	Bacilli	Bacillales	Bacillaceae	Bacillus	38756	9	38747	100.64	0.02	Yes
d055ca7e21c456c5ebbbc3deec77b1d8	Actinobacteria	Actinobacteria	Corynebacteriales	Corynebacteriaceae	Corynebacterium 1	148584	22	148562	385.88	0.01	Yes
21e130e94fb02f37cc69a81c5c784fb4	Actinobacteria	Actinobacteria	Micrococcales	Microbacteriaceae	Microbacterium	140124	15	140109	363.92	0.01	Yes
2ac53a97b0fde00aa150614e81bdecea	Actinobacteria	Actinobacteria	Corynebacteriales	Mycobacteriaceae	Mycobacterium	171078	3	171075	444.35	0	Yes
5ecd6fa6a75eccdeaeeb6fdf7edc5e9c	Proteobacteria	Alphaproteobacteria	Rhizobiales	Rhizobiaceae	Bartonella	178412	2	178410	463.4	0	Yes
Total Reads						14706909	25506	1418567

## Sheet: Sample_details
Sample_Name	Sample.1.E	Sample.2.394	Sample.182.371	Sample.39.371b	Sample.221.427	Sample.257.394b	Sample.10.15	Sample.100.113	Sample.101.114	Sample.103.116	Sample.104.117	Sample.105.118	Sample.106.119	Sample.107.120	Sample.109.122	Sample.11.16	Sample.110.123	Sample.111.124	Sample.112.125	Sample.113.126	Sample.114.127	Sample.115.129	Sample.116.131	Sample.117.133	Sample.118.134	Sample.119.135	Sample.12.17	Sample.120.91	Sample.13.18	Sample.14.19	Sample.15.20	Sample.16.21	Sample.17.22	Sample.18.23	Sample.19.24	Sample.2.1	Sample.20.25	Sample.21.26	Sample.22.27	Sample.23.28	Sample.24.29	Sample.25.30	Sample.26.31	Sample.27.32	Sample.28.33	Sample.29.34	Sample.3.3	Sample.30.35	Sample.31.36
Sample_Type	Negative control	Negative control	Negative control	Negative control	Negative control	Negative control	Faecal	Faecal	Faecal	Faecal	Faecal	Faecal	Faecal	Faecal	Faecal	Faecal	Faecal	Faecal	Faecal	Faecal	Faecal	Faecal	Faecal	Faecal	Faecal	Faecal	Faecal	Faecal	Faecal	Faecal	Faecal	Faecal	Faecal	Faecal	Faecal	Faecal	Faecal	Faecal	Faecal	Faecal	Faecal	Faecal	Faecal	Faecal	Faecal	Faecal	Faecal	Faecal	Faecal
RunID	1st	2nd	3rd	2nd	3rd	3rd	1st	1st	1st	1st	1st	1st	1st	1st	1st	1st	1st	1st	1st	1st	1st	1st	1st	1st	1st	1st	1st	1st	1st	1st	1st	1st	1st	1st	1st	1st	1st	1st	1st	1st	1st	1st	1st	1st	1st	1st	1st	1st	1st
4eac6b290a2acc5c94a3723fe63fc5b1	0	7639	0	0	0	0	0	0	0	0	0	0	0	0	0	0	0	0	0	0	0	0	0	0	0	0	0	0	0	0	0	0	0	0	0	0	0	0	0	0	0	0	0	0	0	0	0	0	0
e5108102eae892e4f5e18dbecb1f7431	0	0	510	0	0	0	0	0	0	0	0	0	0	0	0	0	0	0	0	0	0	0	0	0	0	0	0	0	0	0	0	0	0	0	0	0	0	44	0	0	0	0	0	0	0	0	0	0	0
ce6b7d873055eaa136b8f68a1e3d8721	0	0	0	0	5791	0	0	0	0	0	0	0	0	112	0	0	6	126	0	776	0	0	0	0	0	0	0	0	5	0	0	0	14	0	108	0	24	0	19	51	0	0	0	0	0	0	0	0	0
7895db939ca2fb8ac438bfe8b1f597b5	6087	0	0	0	0	0	25	0	0	628	0	55	159	241	60	186	889	372	0	151	94	400	936	1738	59	0	748	35	126	280	1044	138	0	187	18	48	0	0	997	278	246	200	473	283	145	55	16	71	393
406f7cb730dd4401e71289e6dd477fda	0	2448	21	2109	0	0	201	0	78	0	61	0	0	0	2	235	39	171	0	0	0	143	0	0	57	0	0	0	0	0	0	0	0	14	194	0	0	0	102	4	883	0	0	7	147	0	0	877	4
0a69c244b545c2696be95ff26cdd376f	13	0	0	10	0	0	0	0	0	0	0	0	0	0	0	0	0	0	0	398	7	0	0	0	0	0	0	2	0	0	0	0	0	0	0	0	0	0	0	0	0	0	0	0	0	0	5	0	0
fda567520c8644f9a21aa85af5bb4fc1	3	0	0	0	0	0	0	0	0	0	0	0	0	0	0	0	0	0	0	0	0	0	0	0	0	0	0	0	0	0	0	0	0	0	0	0	0	0	0	0	0	0	0	0	0	0	0	0	0
100d6eb663fef3c3d3ad32dcbdbd607c	155	0	0	0	0	0	0	0	42	0	0	0	314	94	60	113	21	0	0	121	54	712	1581	1625	0	0	0	0	0	22	0	0	8	0	39	34	0	99	0	0	9	48	736	0	2776	0	48	87	223
4c15cbb5e6cfa8f6349bd93a5e7cc186	62	0	0	0	0	0	0	0	0	0	40	0	0	0	0	0	0	0	0	0	0	0	0	0	0	0	0	0	36	0	0	676	0	0	0	0	21	0	0	0	20	807	0	0	5	18	0	0	0
c25a931cc0688a526e5bca9be047e059	0	6	3	0	0	0	0	0	0	0	0	0	0	0	0	0	0	0	0	0	0	0	0	0	0	0	0	0	0	0	0	0	0	0	0	0	0	0	0	0	0	0	0	0	0	0	0	0	0
1f3915079a598cf8a647e6132eed4e61	169	0	0	0	0	0	0	0	73	4800	489	103	0	138	0	0	0	6	0	0	0	68	86	621	44	0	185	0	53	84	513	54	0	30	4	82	196	0	230	0	64	18	0	336	102	0	0	280	129
fa0bb442a2066fd07eeaad37b0b1593f	0	0	0	194	0	0	0	0	125	0	18	0	0	1531	0	136	26	78	0	630	2	0	0	0	0	0	0	0	0	0	0	302	0	605	3	0	0	15	3972	153	57	0	658	199	39	18	0	0	0
e58ec333abbf037e6b8952bd8093c865	8	0	6	0	0	0	0	0	0	0	0	0	0	0	0	0	0	2120	0	5	0	0	0	0	0	0	0	0	0	0	0	117	0	49	0	0	0	0	0	0	0	0	0	0	0	13	0	0	255
b77e4261728c1dce94565d3195141d7e	221	0	0	0	0	0	0	309	0	20	26	9	0	156	24	77	95	878	37	2484	3210	362	2905	0	144	0	0	179	70	16	0	206	20	113	286	0	316	5711	30	57	3359	412	247	0	529	461	1231	0	188
e18cdc65f3718e15f3a24fd15b9f51e4	0	0	9	0	0	0	19	169	210	42	7	0	115	249	668	419	103	155	0	0	0	52	107	0	0	0	0	0	0	67	0	0	243	680	29	0	72	0	0	41	37	0	18	0	465	175	0	1050	0
d055ca7e21c456c5ebbbc3deec77b1d8	0	0	22	0	0	0	2048	0	58	0	15	0	0	214	767	107	0	68	0	0	39	192	0	34	50	61	0	0	55	25	0	90	53	0	0	102	58	0	84	0	647	0	0	0	99	10	1484	0	145
21e130e94fb02f37cc69a81c5c784fb4	7	8	0	0	0	0	41	27	153	34	273	180	501	180	7633	194	725	1365	296	118	483	389	995	170	294	514	53	228	183	78	0	366	180	381	76	158	472	46	2675	25	580	189	1000	1791	2489	921	97	1676	286
2ac53a97b0fde00aa150614e81bdecea	0	0	0	0	3	0	24	2108	481	1449	333	583	254	333	353	244	1247	524	0	0	80	72	155	92	55	0	8	152	168	94	212	297	452	284	92	73	441	226	1344	11	1006	55	276	0	651	774	5	708	597
5ecd6fa6a75eccdeaeeb6fdf7edc5e9c	0	0	2	0	0	0	10151	0	110	0	7	0	0	0	0	34	0	0	0	0	0	0	0	0	0	0	0	0	0	0	0	0	678	0	0	734	0	0	96	0	0	583	0	0	0	0	0	0	0
Total Reads	6725	10101	573	2313	5794	0	37511	40924	38792	33843	31396	29378	38874	42824	43841	23468	28106	36613	38635	28715	67291	41770	43087	51556	26456	29993	25369	37544	40458	16805	24979	41104	32506	32697	65400	26377	37112	24948	58356	23046	49036	20749	58714	36393	674701	42522	27640	68912	95876
[truncated: 342 more columns]
