# Supplementary material for: Immunogenetic variation shapes the gut microbiome in a natural vertebrate population
Source: Microbiome. 2022 Mar 8;10:41. doi: 10.1186/s40168-022-01233-y (PMC8903650; doi:10.1186/s40168-022-01233-y)
Supplement: Supplementary file 4 — Additional file 3. Differentially abundant ASVs (Padj < 0.01) in the gut microbiomes of Seychelles warblers, according to the presence/absence of the MHC-I alleles A) Ase-ua7 B) Ase-ua11 or C) Ase-ua1/10. Differential ASV abundance was assessed using negative binomial Wald tests and P values were adjusted using the Benjamini and Hochberg false-discovery rate correction with a significance cut-off of P < 0.01. ASVs shown with a log2-fold change greater than zero are significantly more abundant in individuals without this allele and ASVs with a log2 fold change smaller than zero are significantly more abundant in individuals with a copy of this allele. [file 40168_2022_1233_MOESM4_ESM.xlsx]

## Sheet: Read_me
Supplementary excel file 2: Differentially abundant ASVs (Padj < 0.01) in the gut microbiomes of Seychelles warblers, according to the presence/absence of the MHC-I alleles A) Ase-ua7 B) Ase-ua11 or C) Ase-ua1/10. Differential ASV abundance was assessed using negative binomial Wald tests and P values were adjusted using the Benjamini and Hochberg false-discovery rate correction with a significanc…
Column name:	Description:
ASV_ID	ID of ASV
Mean_relative_abundance_allele_absent	Mean relative abundance of ASV when allele is absent
Mean_relative_abundance_allele_present	Mean relative abundance of ASV when allele is present
Log fold change	ASVs shown with a log2-fold change greater than zero are significantly more abundant in individuals without this allele and ASVs with a log2 fold change smaller than zero are significantly more abundant in individuals with a copy of this allele.
Padj	P-values were adjusted with the Benjamini and Hochberg correction for multiple testing (Padj < 0.01)
Phylum
Class
Order
Family
Genus
Species

## Sheet: DeSeq_results_Ase_ua7
ASV_ID	Mean_relative_abundance_allele_absent	Mean_relative_abundance_allele_present	Log fold change	Padj	Phylum	Class	Order	Family	Genus	Species
2b24789bb42098175d65707a323ec361	0	0.00838153	-30	1.34e-08	Chloroflexi	Chloroflexia	Thermomicrobiales	JG30-KF-CM45	uncultured bacterium	uncultured bacterium
39af790b698a2a2ee1e409cc0439c88d	0	0.0368145	-30	1.34e-08	Proteobacteria	Alphaproteobacteria	Caulobacterales	Caulobacteraceae	Brevundimonas
a5a85922b4a7420f4149810e33e76c2d	0.00214133	0.00464468	-28.9495	3.77e-08	Proteobacteria	Alphaproteobacteria	Rhodobacterales	Rhodobacteraceae	Paracoccus
a3b4d760bcea64d5989572457424b57b	0	0.0256954	-27.6401	1.87e-07	Proteobacteria	Alphaproteobacteria	Rhizobiales	D05-2	Ambiguous_taxa	Ambiguous_taxa
80755429333b447e802b07d03bd45e70	0	0.00483832	-27.1838	3.1e-07	Proteobacteria	Alphaproteobacteria	Rhizobiales	Devosiaceae	Devosia	uncultured Rhizobiales bacterium
62e6faa33923568083ee780068e6e2c7	0	0.0111612	-26.3327	8e-07	Proteobacteria	Alphaproteobacteria	Uncultured proteobacteria
754caef9d5de428f7f6ec0ae9b9bdaed	0	0.0348314	-25.9188	1.23e-06	Proteobacteria	Gammaproteobacteria	Enterobacteriales	Enterobacteriaceae	Pantoea
06a81afa9537cf0d44997d086be539e1	0	0.129506	-25.8865	1.23e-06	Proteobacteria	Gammaproteobacteria	Pseudomonadales	Moraxellaceae	Acinetobacter	Acinetobacter indicus
72702f89928ab8045efebfc8790c3f89	0	0.0146917	-23.4293	1.81e-05	Proteobacteria	Alphaproteobacteria	Rhodobacterales	Rhodobacteraceae	Paracoccus
2b6d46af28eb76fe606272f9b2ff92fb	0	0.0122878	-22.5734	4.32e-05	Planctomycetes	Planctomycetacia	Gemmatales	Gemmataceae	Gemmata	uncultured Planctomycetales bacterium
7b8ea1058c27d7333b7e83366508b951	0	0.0327707	-22.2387	1.34e-08	Actinobacteria	Actinobacteria	Corynebacteriales	Corynebacteriaceae	Corynebacterium 1
f3683daa064b963ae9b65a7ed3e54fe6	0	0.031266	-21.6898	0.000104612	Planctomycetes	Planctomycetacia	Planctomycetales	Gimesiaceae	uncultured
72583bf2e4146350a7c65cd673cc9617	0	0.00220556	-21.0646	0.000194962	Actinobacteria	Actinobacteria	Streptomycetales	Streptomycetaceae	Streptomyces
d0323fc96d2c145518b7b2838db864de	0.000577407	0.00730634	-20.3588	0.000373883	Actinobacteria	Actinobacteria	Micrococcales	Micrococcaceae	Nesterenkonia
70aeee0186b3342ea753efad11feace9	0	0.00738511	-20.011	0.000487403	Chloroflexi	Chloroflexia	Chloroflexales	Roseiflexaceae	uncultured	uncultured bacterium
ece2c064282b579452424c50f4043306	0	0.0381535	-19.9564	0.000494299	Actinobacteria	Actinobacteria	Micrococcales	Micrococcaceae	Kocuria
8ce24353efe6425fdffd76b1e1b03692	0	0.0443366	-19.9341	0.000494299	Actinobacteria	Actinobacteria	Micrococcales	Micrococcaceae	Kocuria
a84fc195266a4cc895ca21d489e035f5	0.00140928	0.00576018	-18.0388	0.00205836	Actinobacteria	Actinobacteria	Micrococcales	Microbacteriaceae	Amnibacterium
66fc100b41eee8c468b2e2e3e6b8cde0	0	0.00864785	-16.5293	0.00717155	Verrucomicrobia	Verrucomicrobiae	Chthoniobacterales	Xiphinematobacteraceae	Candidatus Xiphinematobacter	uncultured bacterium
1582b05e6ca2390db91212e1babf70c3	0	0.0807363	-15.16	0.000575059	Firmicutes	Bacilli	Lactobacillales	Leuconostocaceae	Leuconostoc
69854f2b41767bf3164e91dda04eabd0	0.00683635	0.225314	-14.5293	0.00177991	Proteobacteria	Gammaproteobacteria	Pseudomonadales	Pseudomonadaceae	Pseudomonas
affbb5411727cea1f2986285591691a5	0.00495028	0.0242154	-13.6465	0.005278	Actinobacteria	Actinobacteria	Propionibacteriales	Propionibacteriaceae	Microlunatus
b9107c8bcb8d4d6f821027f4e73b5fdc	0.0731224	0.0597545	8.31214	0.000216282	Actinobacteria	Actinobacteria	Propionibacteriales	Nocardioidaceae	Marmoricola	Marmoricola sp. S8-670
afd56ccc54badee9797fc2fd12638705	0.0709588	0.078296	10.1348	0.000548506	Actinobacteria	Actinobacteria	Micrococcales	Micrococcaceae	Rothia	Ambiguous_taxa
8ddbe74a1ca31c939e7c5ca11591eab8	0.114696	0.129496	10.5098	0.000550888	Actinobacteria	Actinobacteria	Micrococcales	Microbacteriaceae
8602c0245d02a698c89b73cf83e318e9	0.0846745	0.00457378	11.457	0.000992536	Chloroflexi	Chloroflexia	Chloroflexales	Roseiflexaceae	uncultured	uncultured Chloroflexi bacterium
2797d80d6dca46c75d2a7c1d953be5ef	0.0546138	0.0204865	11.8634	0.00979449	Actinobacteria	Actinobacteria	Micrococcales	Demequinaceae
4b1b5bdca4f4fbaf045c99dac59e6207	0.00732245	0.0105599	13.635	0.0011241	Firmicutes	Clostridia	Clostridiales	Lachnospiraceae
5046e5e8990888247952c4b9ac972ce7	0.0133253	0.0763587	13.9408	0.00794056	Actinobacteria	Actinobacteria	Micrococcales	Cellulomonadaceae
412cba8ca74b1c194e28d37f1bf72c1d	0.00497502	0.0281474	14.0413	0.00291456	Firmicutes	Bacilli	Bacillales	Bacillaceae	Anaerobacillus
ec21f982b7fe6fcdde1b287b846dd6c3	0.00146882	0.020878	14.548	0.00993921	Actinobacteria	Actinobacteria	Corynebacteriales	Corynebacteriaceae	Corynebacterium 1
1d21f8b51a2498d5e7116935ef009b5d	0.0105513	0.0251127	15.6956	2.47e-05	Actinobacteria	Actinobacteria	Propionibacteriales	Nocardioidaceae	Aeromicrobium
f5eeda3992753b0793e2072dea5c7315	0.00164736	0.000523961	17.2792	0.00389993	Actinobacteria	Actinobacteria	Corynebacteriales	uncultured	uncultured bacterium	uncultured bacterium
cd6ba7114cbc54557edf98ca7f8b3d8f	0.0286633	0.0173074	17.5755	9.22e-05	Actinobacteria	Actinobacteria	Corynebacteriales	Mycobacteriaceae	Mycobacterium
b7f92ffbfd373fe53aefedba8baa73ca	0.0819149	0.0602344	17.6824	1.53e-06	Proteobacteria	Alphaproteobacteria	Rhizobiales	Rhizobiaceae
e55616e9a34ad0308fca1a8ef5e8a76a	0.0176063	0.00474473	18.338	0.00164231	Actinobacteria	Actinobacteria	Pseudonocardiales	Pseudonocardiaceae
9275c35c0b3c61273c9e213aa301a3af	0.0628746	0.00281154	18.4552	0.00149469	Firmicutes	Bacilli	Lactobacillales	Leuconostocaceae	Leuconostoc
b487aada0a00f075d4409db0ed4e9c0f	0.00169622	0.00272745	18.7147	0.00122724	Proteobacteria	Alphaproteobacteria	Rhizobiales	Hyphomicrobiaceae	Hyphomicrobium
664dbcd4ae5522814d8e9960de3d6365	0.00201734	0.0077581	18.8353	0.0011241	Proteobacteria	Alphaproteobacteria	Rhizobiales	Rhizobiaceae
3d338e1b649d51cacc33332db4d0391a	0.00222156	0.0035807	19.1427	0.000895354	Firmicutes	Clostridia	Clostridiales	Lachnospiraceae	Tyzzerella 3
3a2e1a4ca6d3cdcf06f04f1122c48871	0.0019187	0.00123911	19.3819	0.000730306	Planctomycetes	vadinHA49	Uncultured planctomycete	uncultured planctomycete	uncultured planctomycete	uncultured planctomycete
0b533a52a19fd6230a67ca10cf600aa4	0.0404325	0.0100879	19.8897	0.000503133	Proteobacteria	Alphaproteobacteria	Rhizobiales	Rhizobiaceae	Aureimonas
b6688ec09db5d7f844d2640020b6cf44	0.0129017	0.0024244	20.0258	0.000487403	Actinobacteria	Actinobacteria	Corynebacteriales	Mycobacteriaceae	Mycobacterium
a559b8f7b2a355df80330a37c928dcc9	0.0062448	0.002677	24.1405	7.94e-06	Planctomycetes	Planctomycetacia	Gemmatales	Gemmataceae
1eea93949c6eea6de2437552db060563	0.0127371	0.0165419	24.5059	5.6e-06	Firmicutes	Clostridia	Clostridiales	Ruminococcaceae	uncultured
b43acf98b0af1be97a326bc96e3a343b	0.00321324	0.0109396	25.2494	2.34e-06	Firmicutes	Clostridia	Clostridiales	Ruminococcaceae
6e04002c801a9328c107d511c701d9a1	0.00107653	0.00562088	26.3393	8e-07	Proteobacteria	Alphaproteobacteria	Rhizobiales	Rhizobiaceae
6d95e64841db99e83891a67250b1b85a	0.00580525	0.0125535	28.4698	6.41e-08	Firmicutes	Erysipelotrichia	Erysipelotrichales	Erysipelotrichaceae	Erysipelatoclostridium
6af564b5fdc0014633749290b2f8e295	0.00322826	0.00660493	29.0497	3.66e-08	Bacteroidetes	Bacteroidia	Bacteroidales	Bacteroidaceae	Bacteroides
db688c8431d0c882f9c10da78abfe386	0.0139064	0.0478552	29.5413	2.21e-08	Firmicutes	Clostridia	Clostridiales	Ruminococcaceae	Ruminococcaceae NK4A214 group	uncultured Clostridiaceae bacterium
16191b02ddbbfe31d81d0cc3a1d6501a	0.00421334	0.00243161	30	1.34e-08	Proteobacteria	Alphaproteobacteria	Rhizobiales	Devosiaceae	uncultured
187634b6a6eefaf18f44f488b8ff1e52	0.00789077	0.000884926	30	1.34e-08	Firmicutes	Clostridia	Clostridiales	Ruminococcaceae

## Sheet: DeSeq_results_Ase_ua11
ASV_ID	Mean_relative_abundance_allele_absent	Mean_relative_abundance_allele_present	Log fold change	Padj	Phylum	Class	Order	Family	Genus	Species
02a1455602478a8f990e5c08af3c09c7	0.0177681	0.018916	-9.47375	0.00593594	Actinobacteria	Actinobacteria	Frankiales	Geodermatophilaceae	Geodermatophilus
6af564b5fdc0014633749290b2f8e295	0.000666884	0.00991888	-20.8583	9.14e-06	Bacteroidetes	Bacteroidia	Bacteroidales	Bacteroidaceae	Bacteroides
0b533a52a19fd6230a67ca10cf600aa4	0.00572706	0.0268063	-15.6422	0.00258895	Proteobacteria	Alphaproteobacteria	Rhizobiales	Rhizobiaceae	Aureimonas
0c30008e83d5c11d35c0f523b717eed1	0.26662	0.0023667	30	6.22e-12	Fusobacteria	Fusobacteriia	Fusobacteriales	Fusobacteriaceae	Cetobacterium
1d21f8b51a2498d5e7116935ef009b5d	0.00516477	0.034845	-17.1454	2.22e-08	Actinobacteria	Actinobacteria	Propionibacteriales	Nocardioidaceae	Aeromicrobium
23ec95fb9c9dfea324082fda85a350fd	0	0.00712054	-30	6.22e-12	Actinobacteria	Actinobacteria	Micrococcales	Microbacteriaceae	Microbacterium
28054af786249fc520bcce1c13c32c05	0.0215939	0.00273952	12.8219	0.00395689	Proteobacteria	Alphaproteobacteria	Rhodobacterales	Rhodobacteraceae	Paracoccus
29e73b72fe64c7d1fafd225c909d36da	0.00415633	0.0456236	-13.8965	0.00684729	Proteobacteria	Alphaproteobacteria	Sphingomonadales	Sphingomonadaceae	Sphingomonas
3a2e1a4ca6d3cdcf06f04f1122c48871	0.000849212	0.00184894	-20.5824	1.11e-05	Planctomycetes	vadinHA49	Uncultured planctomycete	uncultured planctomycete	uncultured planctomycete	uncultured planctomycete
3d338e1b649d51cacc33332db4d0391a	0.00120015	0.00490688	-20.6156	1.11e-05	Firmicutes	Clostridia	Clostridiales	Lachnospiraceae	Tyzzerella 3
499c560a6f59ce0936267ab62b8e39c2	0.0328985	0.0149704	-9.64881	0.00695958	Chloroflexi	Chloroflexia	Chloroflexales	Roseiflexaceae	uncultured	green non-sulfur bacterium B1-5
4fc1bcb0337b47bca3040d96dcb017af	0.16415	0.147764	18.1232	0.000231022	Proteobacteria	Gammaproteobacteria	Enterobacteriales	Enterobacteriaceae	endosymbionts6	gamma proteobacterium endosymbiont of Pseudococcus calceolariae
4fd72e745434341ac3682a19deba5241	0.00363361	0.00192282	-21.2139	6.37e-06	Patescibacteria	Saccharimonadia	Saccharimonadales	bacterium LWQ8	bacterium LWQ8	bacterium LWQ8
553132e534177dc8fd3ad9014b132afb	0.00672947	0.0545045	-14.1303	0.00887412	Actinobacteria	Actinobacteria	Corynebacteriales	Mycobacteriaceae	Mycobacterium
6619afe143bf180dbf384885456feadb	0	0.00440231	-15.4502	0.00306025	Bacteroidetes	Bacteroidia	Bacteroidales	Rikenellaceae	uncultured	uncultured Rikenellaceae bacterium
664dbcd4ae5522814d8e9960de3d6365	0.0108275	0.00278724	29.6351	9.68e-12	Proteobacteria	Alphaproteobacteria	Rhizobiales	Rhizobiaceae
6795f80ce2aea70e4eaffdddb329afc3	0.00281558	0.0521833	-14.7549	0.00134983	Proteobacteria	Alphaproteobacteria	Sphingomonadales	Sphingomonadaceae	Sphingomonas
fe1177fe50a366944a351d0a9fd3025c	0.00874476	0.0132582	-11.1157	0.00557061	Firmicutes	Bacilli	Lactobacillales	Lactobacillaceae	Lactobacillus	bacterium symbiont of Bactrocera correcta
8ae327392f0f2d7ea3dc162113e3a7df	0.0386608	0.0437484	-7.58119	0.00547706	Bacteroidetes	Bacteroidia	Bacteroidales	Bacteroidaceae	Bacteroides	Blattella germanica (German cockroach)
6c42e7e5f9e5b314047f28871ea32cc4	0.0176458	0.0166994	-14.9094	0.00485305	Actinobacteria	Actinobacteria	Micrococcales	Demequinaceae
6e04002c801a9328c107d511c701d9a1	0.000581575	0.00770268	-18.7157	0.000123718	Proteobacteria	Alphaproteobacteria	Rhizobiales	Rhizobiaceae
71eb0d2811960593a5d3ab4f3866dba8	0.00360532	0.00952448	-17.7944	0.000299267	Actinobacteria	Actinobacteria	Micrococcales	Cellulomonadaceae	Cellulomonas
789df45c09635234e475589ad558fd8d	0.0327416	0	30	1.13e-12	Patescibacteria	Saccharimonadia	Saccharimonadales	uncultured bacterium	uncultured bacterium	uncultured bacterium
80755429333b447e802b07d03bd45e70	0.00789239	0.000272533	29.9374	6.22e-12	Proteobacteria	Alphaproteobacteria	Rhizobiales	Devosiaceae	Devosia	uncultured Rhizobiales bacterium
ada481df322b995904b2eb17542ddb4c	0.201313	0.041246	11.6698	0.000967063	Firmicutes	Bacilli	Lactobacillales	Enterococcaceae	Catellicoccus	uncultured bacterium
8d3f6631554a25b6656992bf3b573d58	0.00806184	0.0274929	-24.5616	5.46e-08	Actinobacteria	Actinobacteria	Propionibacteriales	Propionibacteriaceae	Friedmanniella
92a15b9987d60c4c5356e4ea2893c252	0.0172184	0.00399026	15.1416	0.00395689	Actinobacteria	Actinobacteria	Corynebacteriales	Corynebacteriaceae	Corynebacterium 1
93f448c35dc6711f278cdd890ab53756	0.0269955	0.0278945	-13.1131	0.00593594	Proteobacteria	Alphaproteobacteria	Rhodobacterales	Rhodobacteraceae	Paracoccus
a559b8f7b2a355df80330a37c928dcc9	0.00337363	0.00366849	-15.6207	0.00258895	Planctomycetes	Planctomycetacia	Gemmatales	Gemmataceae
0ab26d1b903be19bdb68c7f3706f727f	0.0439637	0.0136298	14.0904	0.00896082	Firmicutes	Bacilli	Lactobacillales	Lactobacillaceae	Lactobacillus
afd56ccc54badee9797fc2fd12638705	0.0528874	0.095571	-9.49552	0.000154537	Actinobacteria	Actinobacteria	Micrococcales	Micrococcaceae	Rothia	Ambiguous_taxa
b43acf98b0af1be97a326bc96e3a343b	0.000986588	0.0155948	-14.0295	0.00927413	Firmicutes	Clostridia	Clostridiales	Ruminococcaceae
b57e190e6958be8dc1319d11ca03e94d	0.0376679	0.00918998	10.6454	0.00115169	Actinobacteria	Actinobacteria	Corynebacteriales	Nocardiaceae	Rhodococcus
b7f92ffbfd373fe53aefedba8baa73ca	0.0427075	0.0837884	-17.3599	2.22e-08	Proteobacteria	Alphaproteobacteria	Rhizobiales	Rhizobiaceae
b9107c8bcb8d4d6f821027f4e73b5fdc	0.039796	0.0816497	-6.57213	0.00122339	Actinobacteria	Actinobacteria	Propionibacteriales	Nocardioidaceae	Marmoricola	Marmoricola sp. S8-670
b94c7f81d470ba0ce2ac80661658162c	0.0169178	0.00587918	-20.7569	9.93e-06	Proteobacteria	Alphaproteobacteria	Acetobacterales	Acetobacteraceae
d07e48632df19d7765813f9839865e02	0.000772593	0.0166543	-16.2259	0.00144508	Actinobacteria	Actinobacteria	Kineosporiales	Kineosporiaceae	Pseudokineococcus	Pseudokineococcus marinus
d910ef2fcfa92cdfe56ecb37bcecca06	0.00087383	0.00384365	-21.1432	6.67e-06	Actinobacteria	Actinobacteria	Micrococcales	Intrasporangiaceae	Serinicoccus
e31787001b49da60db225c542d47b519	0.00165178	0.00823655	-22.9487	6.19e-07	Planctomycetes	Planctomycetacia	Gemmatales	Gemmataceae	Gemmata
e55616e9a34ad0308fca1a8ef5e8a76a	0.00866995	0.00717991	-22.3265	1.41e-06	Actinobacteria	Actinobacteria	Pseudonocardiales	Pseudonocardiaceae
e793d6a5bf0bbeb78d9685f32b42312a	0.00605311	0.002559	17.9835	0.000244574	Proteobacteria	Alphaproteobacteria	Rhizobiales	Beijerinckiaceae	uncultured	bacterium
edf037caedf9f3ba4c156c7a62f11cdd	0	0.0221788	-30	6.22e-12	Actinobacteria	Actinobacteria	Kineosporiales	Kineosporiaceae	Pseudokineococcus	Ambiguous_taxa
fc2f268f8df27cf4f2c72c241f0c0dd1	0.0010168	0.00206528	-16.4337	0.00122339	Proteobacteria	Alphaproteobacteria	Rhizobiales	Xanthobacteraceae	Pseudorhodoplanes
699fb8908aa1226e77e69e062aec602d	0.142386	0.00102969	17.9989	0.000244574	Firmicutes	Bacilli	Lactobacillales	Enterococcaceae	Catellicoccus	uncultured bacterium

## Sheet: DeSeq_results_Ase_ua1
ASV_ID	Mean_relative_abundance_allele_absent	Mean_relative_abundance_allele_present	More_abundant_when_allele	Padj	Phylum	Class	Order	Family	Genus	Species
02a1455602478a8f990e5c08af3c09c7	0.0233036	0	25.0182	8.21e-16	Actinobacteria	Actinobacteria	Frankiales	Geodermatophilaceae	Geodermatophilus
0b533a52a19fd6230a67ca10cf600aa4	0.0123398	0.0364148	-30	7.32e-10	Proteobacteria	Alphaproteobacteria	Rhizobiales	Rhizobiaceae	Aureimonas
db688c8431d0c882f9c10da78abfe386	0.00486362	0.170419	-26.312	9.42e-08	Firmicutes	Clostridia	Clostridiales	Ruminococcaceae	Ruminococcaceae NK4A214 group	uncultured Clostridiaceae bacterium
0c30008e83d5c11d35c0f523b717eed1	0.152283	0	30	7.32e-10	Fusobacteria	Fusobacteriia	Fusobacteriales	Fusobacteriaceae	Cetobacterium
0ebfc4f3dc641f7cc8d77dd06c6a37f4	0.0243195	0	23.445	9.24e-21	Actinobacteria	Actinobacteria	Corynebacteriales	Mycobacteriaceae	Mycobacterium
6af564b5fdc0014633749290b2f8e295	0.00520345	0.00799823	-18.9613	0.00033452	Bacteroidetes	Bacteroidia	Bacteroidales	Bacteroidaceae	Bacteroides
12b5503084243dccdc7f3afd9cdc2ddd	0.0785274	0	29.8181	8.37e-10	Proteobacteria	Gammaproteobacteria	Enterobacteriales	Enterobacteriaceae
16191b02ddbbfe31d81d0cc3a1d6501a	0.00128589	0.00877751	-29.2291	1.75e-09	Proteobacteria	Alphaproteobacteria	Rhizobiales	Devosiaceae	uncultured
187634b6a6eefaf18f44f488b8ff1e52	0.00312038	0.000519434	-16.1459	0.00379359	Firmicutes	Clostridia	Clostridiales	Ruminococcaceae
19ee1557cf4f9b25548f8f4810c74620	0.0125003	0	17.8494	0.000934835	Actinobacteria	Actinobacteria	Frankiales	Geodermatophilaceae	Blastococcus
1bf03d6c2f5781eecba98fe98688e40e	0.0137002	0	23.3233	3.28e-06	Actinobacteria	Actinobacteria	Kineosporiales	Kineosporiaceae	Kineosporia	uncultured Kineosporiaceae bacterium
1c61ecff87f1ac3d58e938e9c760ee47	0.0586464	0.0256684	6.30961	0.000803642	Actinobacteria	Thermoleophilia	Solirubrobacterales	67-14
1cf53aecdee4f522c4f529b4bba2c1a2	0.0161189	0.0171195	-15.4633	0.00602652	Chloroflexi	Chloroflexia	Chloroflexales	Roseiflexaceae	uncultured	uncultured Chloroflexi bacterium
0b744a27d048202c22c15d2a388d66fb	0.00477236	0.0360394	-11.2472	0.0042327	Bacteroidetes	Bacteroidia	Bacteroidales	Rikenellaceae	Alistipes	uncultured Rikenellaceae bacterium
2127ef254e1ed69c731702296e01470a	0.0125472	0	30	7.32e-10	Proteobacteria	Gammaproteobacteria	Xanthomonadales	Xanthomonadaceae	Lysobacter
23ec95fb9c9dfea324082fda85a350fd	0.00499363	0	24.8039	5.92e-07	Actinobacteria	Actinobacteria	Micrococcales	Microbacteriaceae	Microbacterium
29d1ade409aec939fad07496a462330a	0.0313523	0.000310326	12.1655	0.000945043	Planctomycetes	Planctomycetacia	Isosphaerales	Isosphaeraceae	Singulisphaera
2fd19bf2aa96c2e4533faa2db1b63a20	0.0356486	0.0817359	-10.0305	0.0042327	Proteobacteria	Gammaproteobacteria	Oceanospirillales	Halomonadaceae	Halomonas
d0d91f4528835255cb2d8574a1613348	0.0169044	0.0319824	-9.3274	0.0095933	Firmicutes	Clostridia	Clostridiales	Lachnospiraceae
3afd37b7eec75a6c537290b1f24bd92a	0.100672	0	28.2112	4.39e-17	Actinobacteria	Actinobacteria	Frankiales	Frankiaceae	Jatrophihabitans
412cba8ca74b1c194e28d37f1bf72c1d	0.0285691	0	23.5718	1.09e-09	Firmicutes	Bacilli	Bacillales	Bacillaceae	Anaerobacillus
45be391216d8cc53e0bcf29806e59c58	0.00519812	0.00471744	28.8367	2.96e-09	Proteobacteria	Alphaproteobacteria	Acetobacterales	Acetobacteraceae
499c560a6f59ce0936267ab62b8e39c2	0.0148744	0.0533733	-9.99257	0.00896187	Chloroflexi	Chloroflexia	Chloroflexales	Roseiflexaceae	uncultured	green non-sulfur bacterium B1-5
49b37b9c7890b4746c3bbae2831e51e0	0.0325517	0	28.2317	6.47e-09	Actinobacteria	Acidimicrobiia	Microtrichales	Ilumatobacteraceae	uncultured
4f8877fa02f0ce51acf73686d4af0d4f	0.0071846	0.0305274	-9.39374	0.00653085	Chloroflexi	Chloroflexia	Thermomicrobiales	JG30-KF-CM45	Paraburkholderia tropica	Paraburkholderia tropica
4fd72e745434341ac3682a19deba5241	0.00134847	0.00771034	-25.2237	3.35e-07	Patescibacteria	Saccharimonadia	Saccharimonadales	bacterium LWQ8	bacterium LWQ8	bacterium LWQ8
5046e5e8990888247952c4b9ac972ce7	0.0666777	0.0404637	-14.2364	0.00241014	Actinobacteria	Actinobacteria	Micrococcales	Cellulomonadaceae
50c531ead5c80d0120f0d502fe9a67ea	0.00461977	0	29.7153	9.35e-10	Actinobacteria	Rubrobacteria	Rubrobacterales	Rubrobacteriaceae	Rubrobacter
50d637aacad9a6214c054902397d6b5e	0.0326382	0	28.3983	5.36e-09	Patescibacteria	Saccharimonadia	Saccharimonadales
533ba813005be973c6c0181c8dc2d82f	0.0302438	0.0312547	-11.8256	0.000285053	Proteobacteria	Alphaproteobacteria	Rhodobacterales	Rhodobacteraceae	Paracoccus
54c73a1fe00510364c2fec9723992b73	0.00691782	0	29.8763	7.32e-10	Actinobacteria	Actinobacteria	Micromonosporales	Micromonosporaceae	Actinoplanes
553132e534177dc8fd3ad9014b132afb	0.0420256	0	29.9578	7.32e-10	Actinobacteria	Actinobacteria	Corynebacteriales	Mycobacteriaceae	Mycobacterium
5a7f4590625e39787c6b48102b96526c	0.0721302	0	30	2.34e-12	Cyanobacteria	Oxyphotobacteria	Not assigned
5cc0e1b5491d683d811272762507b241	0.0128457	0	28.6315	3.96e-09	Proteobacteria	Gammaproteobacteria	Oceanospirillales	Halomonadaceae	Halomonas
5e807dba3c4aee7d4a6b463976d12c8b	0.0155424	0	30	7.32e-10	Proteobacteria	Alphaproteobacteria	Rhizobiales	Rhizobiaceae
621760d09892048fec1423e7f28e9e80	0.0074426	0	28.9376	2.14e-09	Proteobacteria	Alphaproteobacteria	Rhizobiales	Beijerinckiaceae	Psychroglaciecola	Ambiguous_taxa
8ae327392f0f2d7ea3dc162113e3a7df	0.0321947	0.0763497	-7.87267	0.00646204	Bacteroidetes	Bacteroidia	Bacteroidales	Bacteroidaceae	Bacteroides	Blattella germanica (German cockroach)
664dbcd4ae5522814d8e9960de3d6365	0.00257037	0.0206629	-26.1032	1.2e-07	Proteobacteria	Alphaproteobacteria	Rhizobiales	Rhizobiaceae
69854f2b41767bf3164e91dda04eabd0	0.215436	0.0119649	13.151	0.0028829	Proteobacteria	Gammaproteobacteria	Pseudomonadales	Pseudomonadaceae	Pseudomonas
1e692065941f3756dadb4bd6c32516ec	0.0863143	0.247507	-7.62015	0.000181589	Firmicutes	Clostridia	Clostridiales	Lachnospiraceae	Incertae Sedis
6c42e7e5f9e5b314047f28871ea32cc4	0.020995	0.00257315	-21.5011	2.64e-05	Actinobacteria	Actinobacteria	Micrococcales	Demequinaceae
6d95e64841db99e83891a67250b1b85a	0.00263196	0.0420841	-26.0573	1.22e-07	Firmicutes	Erysipelotrichia	Erysipelotrichales	Erysipelotrichaceae	Erysipelatoclostridium
70ad649132744e8191589170691439e0	0.00925365	0	24.5694	7.71e-07	Proteobacteria	Alphaproteobacteria	Rhizobiales	Beijerinckiaceae
71eb0d2811960593a5d3ab4f3866dba8	0.00777953	0.00351849	-15.9827	0.0042327	Actinobacteria	Actinobacteria	Micrococcales	Cellulomonadaceae	Cellulomonas
7251763682cd6ecf8f4924c35f762f0b	0.00437142	0.000344807	16.3697	0.00321163	Proteobacteria	Alphaproteobacteria	Reyranellales	Reyranellaceae	Reyranella
72702f89928ab8045efebfc8790c3f89	0.0131488	0.0036453	25.0648	4.27e-07	Proteobacteria	Alphaproteobacteria	Rhodobacterales	Rhodobacteraceae	Paracoccus
749688a1a9211ed13942b44fa4ae499d	0.0554588	0	30	7.32e-10	Patescibacteria	Saccharimonadia	Saccharimonadales
74e12c0b63a8372def1340256147e2c7	0.00415173	0	25.8516	1.6e-07	Proteobacteria	Alphaproteobacteria	Rhizobiales	Hyphomicrobiaceae	Hyphomicrobium
373b01488b94ca689d3c1b5588d318be	0.796448	0.10077	4.76988	0.00963695	Firmicutes	Bacilli	Lactobacillales	Streptococcaceae	Lactococcus
7c279f5a907d57a8633c7d2572f19c16	0.0237397	0	23.7861	5.74e-16	Actinobacteria	Actinobacteria	Corynebacteriales	Nocardiaceae	Gordonia
7cb7ecd1063b4217803c08b574b2de0b	0.0066586	0	30	1.95e-10	Actinobacteria	Actinobacteria	Frankiales	Geodermatophilaceae	Geodermatophilus
d3f8d831a7e66f438a1e64403d019762	0.672414	0.0791375	5.58697	0.00534576	Firmicutes	Bacilli	Lactobacillales	Streptococcaceae	Lactococcus
8b9c2f423943c92b2e0a7b80ac937ba5	0.014621	0	24.1106	5.28e-10	Proteobacteria	Alphaproteobacteria	Rhizobiales	Labraceae	Labrys	uncultured bacterium
8c206c2c5fecb02bbb94ca513f1d49fe	0.00675458	0	19.0612	0.000313791	Planctomycetes	Planctomycetacia	Pirellulales	Pirellulaceae	uncultured	uncultured bacterium
8d3f6631554a25b6656992bf3b573d58	0.0238352	0	15.2852	0.00691688	Actinobacteria	Actinobacteria	Propionibacteriales	Propionibacteriaceae	Friedmanniella
8d6b3f6d5a075b5fed7c314cfc43836a	0.0108387	0	23.6174	2.43e-06	Actinobacteria	Actinobacteria	Streptomycetales	Streptomycetaceae	Streptomyces
8ddbe74a1ca31c939e7c5ca11591eab8	0.0473932	0.420914	-9.0787	0.00184718	Actinobacteria	Actinobacteria	Micrococcales	Microbacteriaceae
635e21115edc6bdccd70ca371ff169a9	0.0163532	0.000810296	10.5767	0.00354084	Firmicutes	Bacilli	Lactobacillales	Lactobacillaceae	Lactobacillus	bacterium symbiont of Bactrocera correcta
92a15b9987d60c4c5356e4ea2893c252	0.0125256	0	30	7.32e-10	Actinobacteria	Actinobacteria	Corynebacteriales	Corynebacteriaceae	Corynebacterium 1
98d26edf99583ddb025cb9005027a76e	0.00878399	0	24.6269	5.75e-09	Patescibacteria	Saccharimonadia	Saccharimonadales	uncultured soil bacterium	uncultured soil bacterium	uncultured soil bacterium
a0872aa7a52092c767dfe999a37e83c1	0.0204132	0	20.635	6.38e-05	Chloroflexi	Chloroflexia	Chloroflexales	Chloroflexaceae	FFCH7168	uncultured bacterium
a0ba8a3047798c6c04a9d1abf8e70a0a	0.0132865	0	22.9615	1.46e-06	Deinococcus-Thermus	Deinococci	Deinococcales	Deinococcaceae	Deinococcus
a5b7ba1cbc817558f21b1157554ae1bc	0.0378703	0.00326575	8.94183	0.00249543	Actinobacteria	Actinobacteria	Streptomycetales	Streptomycetaceae	Streptomyces
a7323db63c10cdc8a2c9f48075fef37e	0.0266148	0.00855413	13.6529	0.00152425	Proteobacteria	Alphaproteobacteria	Rhizobiales	Xanthobacteraceae	uncultured
a84fc195266a4cc895ca21d489e035f5	0.00284519	0.0117215	15.0668	0.00811567	Actinobacteria	Actinobacteria	Micrococcales	Microbacteriaceae	Amnibacterium
a94ec97c48a7b86f5c5b317f27c7b0e8	0.0245465	0.0443909	-8.69401	0.00070624	Proteobacteria	Alphaproteobacteria	Rhizobiales	Rhizobiaceae
e7c29e0aa4169e9b6e7181762c2361f5	0.0710128	0.00493508	15.3792	0.00646204	Firmicutes	Bacilli	Lactobacillales	Lactobacillaceae	Lactobacillus
b3271013c15fe695cd8b16972fd702aa	0.00160612	0.0287807	18.7326	0.000416909	Patescibacteria	Saccharimonadia	Saccharimonadales	uncultured bacterium	uncultured bacterium	uncultured bacterium
b487aada0a00f075d4409db0ed4e9c0f	0.00109708	0.00766915	-30	7.32e-10	Proteobacteria	Alphaproteobacteria	Rhizobiales	Hyphomicrobiaceae	Hyphomicrobium
b6688ec09db5d7f844d2640020b6cf44	0.00626748	0	16.3182	0.00335121	Actinobacteria	Actinobacteria	Corynebacteriales	Mycobacteriaceae	Mycobacterium
bcb1813ffa36f8e100b752fa7c3bf595	0.023423	0.00737705	-15.5342	0.00504446	Actinobacteria	Actinobacteria	Propionibacteriales	Propionibacteriaceae	Friedmanniella
bd70542041ed702c5e31591d41b5e0b9	0.512014	0.0422823	7.19714	0.00063901	Proteobacteria	Gammaproteobacteria	Enterobacteriales	Enterobacteriaceae	Escherichia-Shigella
c40dc77d544c08d8aa8455a8848a9f4c	0.0450679	0.00326901	11.9631	0.00963695	Actinobacteria	Actinobacteria	Micromonosporales	Micromonosporaceae	Virgisporangium
ca188d5931b8147b562b58ddcc18b141	0.0255305	0	22.7852	6.15e-06	Proteobacteria	Alphaproteobacteria	Sphingomonadales	Sphingomonadaceae	Sphingobium
ca79a567a7167eeb80d2d795b13da253	0.0153465	0	26.1649	1.95e-10	Actinobacteria	Rubrobacteria	Rubrobacterales	Rubrobacteriaceae	Rubrobacter	uncultured Actinomycetales bacterium
ccbf8f35e3928986b0472537a567730d	0.00779614	0	27.3763	2.15e-08	Actinobacteria	Actinobacteria	Micromonosporales	Micromonosporaceae	Dactylosporangium
cd6ba7114cbc54557edf98ca7f8b3d8f	0.0139251	0.0430295	-16.256	9.85e-05	Actinobacteria	Actinobacteria	Corynebacteriales	Mycobacteriaceae	Mycobacterium
ce879903c415208358be8964e00a42c5	0.0417884	0.00286217	-18.7409	0.000402667	Actinobacteria	Actinobacteria	Pseudonocardiales	Pseudonocardiaceae	Pseudonocardia
d07e48632df19d7765813f9839865e02	0.0121161	0	29.9687	7.32e-10	Actinobacteria	Actinobacteria	Kineosporiales	Kineosporiaceae	Pseudokineococcus	Pseudokineococcus marinus
9275c35c0b3c61273c9e213aa301a3af	0.021891	0	25.3428	3.13e-07	Firmicutes	Bacilli	Lactobacillales	Leuconostocaceae	Leuconostoc
d1e272fb2a751eadf1af655328ba8844	0.00313068	0	20.7669	5.84e-05	Actinobacteria	Actinobacteria	Propionibacteriales	Propionibacteriaceae
11c000f1ce79ddaf488fbc41bc9f32a5	0.018464	0	30	7.32e-10	Firmicutes	Bacilli	Lactobacillales	Lactobacillaceae	Lactobacillus
d481449f4a7dbe27bd168e1c86f651b0	0.0183257	0	25.092	8.37e-10	Firmicutes	Bacilli	Bacillales	Bacillaceae	Anaerobacillus
d79f5f439883f696c8c170e24064c4f6	0.00209582	0	30	7.32e-10	Proteobacteria	Alphaproteobacteria	Rhizobiales	Rhizobiaceae	Shinella
d8bbf0571c1854aaa178f2d245340cb9	0.333344	0.0133593	-17.0463	0.00186227	Proteobacteria	Gammaproteobacteria	Enterobacteriales	Enterobacteriaceae	Arsenophonus	uncultured Arsenophonus sp.
77c58ae400cce59e3bba73ba0d95c003	0.00317893	0	30	7.32e-10	Firmicutes	Clostridia	Clostridiales	Lachnospiraceae
e15c7222f81501630ffb232fd2da6527	0.0285563	0.00475947	8.23158	0.00538935	Proteobacteria	Alphaproteobacteria	Rhizobiales	Rhizobiaceae	Aureimonas
e31787001b49da60db225c542d47b519	0.00577628	0.00350501	20.6441	6.38e-05	Planctomycetes	Planctomycetacia	Gemmatales	Gemmataceae	Gemmata
e335c0b065c9f581e9c208c7253c05aa	0.0151079	0	29.995	2.36e-10	Proteobacteria	Alphaproteobacteria	Rhizobiales	Beijerinckiaceae	uncultured
ada481df322b995904b2eb17542ddb4c	0.142655	0	30	1.95e-19	Firmicutes	Bacilli	Lactobacillales	Enterococcaceae	Catellicoccus	uncultured bacterium
e86318a431826c85fb2391dadc8d12a0	0.0155904	0	29.5964	1.07e-09	Chloroflexi	Chloroflexia	Thermomicrobiales	JG30-KF-CM45	uncultured soil bacterium	uncultured soil bacterium
e933e1e01749f43c68f9c8f1deb6047a	0.0091812	0.113266	-12.7833	0.00196027	Actinobacteria	Actinobacteria	Frankiales	Nakamurellaceae	Nakamurella
eba4d765d20b8d9cc0bb2b9ba5855314	0.00491417	0	23.5248	2.68e-06	Actinobacteria	Actinobacteria	Propionibacteriales	Nocardioidaceae	Marmoricola
ec21f982b7fe6fcdde1b287b846dd6c3	0.01531	0.0195422	-19.4271	2.76e-05	Actinobacteria	Actinobacteria	Corynebacteriales	Corynebacteriaceae	Corynebacterium 1
f16ce457a64c5278681bbf9731d9b1b6	0.016869	0	22.0039	2.43e-06	Actinobacteria	Actinobacteria	Pseudonocardiales	Pseudonocardiaceae	Actinomycetospora
f5eeda3992753b0793e2072dea5c7315	0.000843934	0.000609909	-20.9767	4.55e-05	Actinobacteria	Actinobacteria	Corynebacteriales	uncultured	uncultured bacterium	uncultured bacterium
f6e0c89a98d61e4147a4f3bccb4efd65	0.0179026	0	23.4683	2.8e-06	Acidobacteria	Subgroup 6	Not assigned
fa9fe665b219cff56a993b87341228d6	0.0227042	0.014503	-10.5683	0.00573944	Proteobacteria	Alphaproteobacteria	Rhizobiales	Rhizobiaceae
fc2f268f8df27cf4f2c72c241f0c0dd1	0.00144838	0.0021576	-20.7167	5.84e-05	Proteobacteria	Alphaproteobacteria	Rhizobiales	Xanthobacteraceae	Pseudorhodoplanes
